# Supplementary material for: Impact of Marginalization Dimensions on Survival Disparities in Epithelial Ovarian Cancer: An Ontario Population-Based Study
Source: Cancers (Basel). 2026 Jun 10;18(12):1892. doi: 10.3390/cancers18121892 (PMC13296536; doi:10.3390/cancers18121892)
Supplement: Supplementary file 1 [file cancers-18-01892-s001.zip]

Archive with 1 entries (1 files):
- cancers-4289730-supplementary.pdf
